# Supplementary material for: Case Report: Malignant transformation of deep infiltrating endometriosis: a report of two cases and literature review
Source: Front Oncol. 2026 Jun 18;16:1709462. doi: 10.3389/fonc.2026.1709462 (PMC13323627; doi:10.3389/fonc.2026.1709462)
Supplement: Supplementary Table 1 — Characteristics of patients with malignant transformation of DIE. [file Table1.xlsx]

## Sheet: Table 1
Table I. Characteristics of patients with malignant transformation of DIE
First author/s,year	Age,years	Signs/symptoms	Tumor Markers	Origin of the lesion	Medical history	Histology	Treatment	Ovary preservation	Chemical treatment	Pathological LN metastasis	Intraoperative findings	Distant tumor manifestations/Peritoneal dissemination	Ascites	Follow-up	Gene testing	(Refs.)
CASE 1,2024	44	Backache	CA-125: 64.6U/mL, HE4: 271 pmol/L	Right parametrium	LOC 6 years ago and postoperative 4 courses of GnRH therapy	EC	RH+BS+LND(R)+RR+UNC+USP+CT	Yes	Paclitaxel + Carboplatin+Bevacizumab	None	1） A fragile tumor mass, approximately 4 x 5 cm, within the right parametrium, extensively infiltrating the right uterosacral ligament	An enlarged oval-shaped lymph node (approximately 1.5 cm in longest dimension) identified adjacent to the right external iliac artery	NF	NR after 4months	KRAS、PIK3CA 、PALB2、MSS	——
CASE 2,2024	47	Backache and abdominal pain	CA-125: 123 U/mL, HE4: 348 pmol/L	Douglas pouch	USP 1 month ago	EC	RH+BS+RR+UNC+USP+CT	Yes	ADC+ Carboplatin	None	1）markedly thickened left parametrial tissue with a firm/hard consistency； 2） A right ovarian chocolate cyst measured approximately 3.5 cm in diameter；3） obliteration of the rectouterine pouch	NF	NF	NR after 3 months	KRAS、、SPOP、UACA、SDHC-RPA1、MUC17、MSS	——
Ulrich et al,2005(case 1)	41	Abdominal discomfort	ND	Right parametrium	None	EC	RH+BSO+pelvicLND+PRR+RT+CT	No	None	None	1)An inflammatory tumor including the rectosigmoid colon, the right adnexa, the uterus, the right cardinal ligament, plus the pelvic sidewall ; 2)obliteration of the rectouterine pouch	NF	NF	NR after 24 months	ND	[50]
Ulrich et al,2005(case 2)	51	Vaginal bleeding	ND	Rectovaginal septum	TH +BS for myomas 6 years ago	EC	Resection of proximal vagina +PRR+BSO+pelivicLND+RT+Dienogest	No	First time:RT+Dienogest Post-recurrence treatment:Carboplatin	None	Both the vaginal stump and the anterior wall of the rectum were infiltrated by a 5 × 5 cm pelvic tumor	NF	NF	RE after 24 months The patient presented with unresectable local pelvic recurrence, accompanied by right-sided hydronephrosis and ureteral dilation. To treat the hydronephrosis, a double-J stent was inserted.	ND	[50]
Susumu Kawate,2005	62	Abdominal tumor	CEA: 3.8 ng/ml;CA125102 U/ml	Endometriosis of the mesenterium of the sigmoid colon	TH+BSO for leiomyoma of the uterus and infiltrating pelvic endometriosis 14 years ago	EC	Sigmoidectomy +LND	No	Cyclophosphamide, pirarubicin hydrochloride and carboplatin	Metastases were recognized in some adjacent mesocolic lymph nodes	A multilocular tumor measuring 6.0 × 5.0 × 5.0 cm in the mesocolon	NF	NF	NR after 28 months	ND	[23]
Hoang CD,2005	60	Hematochezia	ND	Rectosigmoid colon	RH+BSO for extensive endometriosis 10 years ago	EC	PRR +OS + distal ureter + ureteral neocydtomy	No	None	None	A small tumor mass invading the rectal wall and encasing the left ureter	NF	NF	ND	ND	[22]
Salerno MG,2005	54	Pelvic pain and Recurrent cystitis	ND	Periureteral endometriosis	TH + BSO for myomas 8 years ago and postoperative ERT for 5 years	EC	Partial resection of the right ureter+ Ureteral reimplantation using Politano-Leadbetter technique+ RR anastomosis+Pelvic and para-aorticLND+CT	No	5 cycles of carboplatin (AUC 4 mg/mL/min) and pegylated liposomal doxorubicin (30 mg/m²).	None	Several adherences and a hard, fixed mass involving the right corner of the vagina, encasing the right ureter and expanding its upper part	NF	NF	NR after 12 months	ND	[44]
Jean-Christophe Noel,2006	75	chronic abdominal pain over a 2-month period and left pyelonephritis	ND	Ureteral endometriosis	SubTH+BSO for benign extensive adenomyosis 30 years ago	CS	Small bowel and partial bladder resection+ left nephroureterectomy	No	Inhibitor of aromatase (Letrozole, 2.5 mg daily)	ND	A large mass stenosing the right ureter which was partially adherent to the bladder and small bowel	NF	NF	NR after 3 months	ND	[36]
M. KUSAKA,2006	37	Irregular menstruation, pelvic pain, and diarrhea	CA125 384IU/mL	Douglas pouch	RSO for mature cystic teratoma 6 years ago+Transvaginal resection of the endometriosis ,followed by oral danazol for 10 months	High-grade ESS	An excision of the cul-de-sac tumor+TH+ a partial resection of the ileum+CT	No	Paclitaxel + carboplatin	ND	There was a large amount of sanguinous ascites (1700 mL)；The tumor was ill circumscribed and adhered to the uterus, rectum, small intestine, and pelvic wall.	NF	A large amount of sanguinous ascites (1700 mL)	A recurrent mass in the pelvis was detected 8 weeks later；The tumor progressed rapidly, and the patient died 6 months after surgery.	ND	[28]
Shah C, 2006	55	Postmenopausal bleeding/Vaginal bleeding	ND	Posterior vaginal apex	None	CCC	RH+radical upper vaginectomy+BSO+pelvic and para-aortic LND	No	Progestogen therapy	None	A 1.5 × 2 cm visible tumor at the right posterior vaginal apex	NF	NF	NR after 7 months	ND	[46]
Robert Fruscio,2007	40	Dyspareunia and dysmenorrhea	CA-125, CEA were in the normal range.	Vaginal endometriosis	None	EC	RH+BSO+ pelvic and lomboaortic LND+PVR	No	Neoadjuvant chemotherapy :TEP (paclitaxel 175 mg/m², epirubicin 75 mg/m² and cisplatin 75 mg/m²) and no adjuvant therapy mentioned after surgery	None	ND	NF	NF	NR after 24 months	ND	[17]
Kwon YS, 2008	42	Intermittent postcoital bleeding and Cyclical perineal pain	ND	Right side of the posterior commissure of the vagina, at the site of a previous episiotomy scar.	Local excision of a vaginal mass due to severe, progressive, cyclic perineal pain with intermittent vaginal bleeding 4 years ago followed by GnRH-a for 6M	CCC	RV+Wide vulvar excision with partial skin graft+ RH+Pelvic and Right inguinal LND	Yes	None	None	A 3.0 × 2.5 cm mass confined to the right side of the posterior commissure of the vagina	NF	NF	NR after 10 months	ND	[29]
Anita Agrawal,2008	47	Right-sided chest pain	CA125:100	Right costochondral junction	Exploratory laparotomy OE+ bilateral wedge resection of both ovaries+AE for abdominal pain 5 years ago+Gnrha for 1 year and TH+BSO for endometriosis 2years ago	EC	Resection of the right anterior chest wall (seventh and eighth ribs) with resection of 3–4 cm of diaphragmatic and costal margin and reconstruction using a mesh +CT	No	Paclitaxel + carboplatin+ megestrol acetate	ND	ND	NF	NF	NR after 24 months	ND	[10]
M.C.Wu,2009	39	Pelvic pain and bloating after menstruation	CA-125: 1048 U/ml（normal <35 U/mL）	Douglas pouch	None	EC	TH+BSO+OE+pelvic and para-aortic LND+CT	No	Chemotherapy:4 cycles of cyclophosphamide and carboplatin. Hormonal therapy:GnRH agonist once a month for 6 months.	None	ND	NF	NF	NR after 19 months	ND	[52]
Park HM,2009	48	Severe dysmenorrhea	CA-125: 359 U/mL（normal <35 U/mL）	Uterine cervix	None	EC	RH+BSO+CT	No	Six cycles of cyclophosphamide and cisplatin	None	1)An enlarged uterus (12×7×6 cm3), and her uterine cervix was enlarged to the size of an egg, with multiple round masses.; 2)cul-de-sac obliteration; 3) a dark brownish cyst typical of an endometrial cyst in the left ovary	NF	NF	NR after 24 months	ND	[41]
Efthymiou C.A., 2009	59	Constipation, tenesmus and 7 kg weight loss	ND	Rectosigmoid colon	TH+BSO for severe pelvic and ovarian endometriosis followed by implantation of oestradiol (50 mg) and testosterone (100 mg) for 13years	EC	An anterior resection with covering loop ileostomy+LND	No	None	Benign ‘Mullerian’ inclusions in two lymph nodes	A 4 × 4 cm nodular lesion attached to the anterior wall of the rectum, involving the muscularis propria and the perirectal fat	NF	NF	ND	ND	[14]
Kobayashi et al,2010	45	Hematochezia with abdominal pain	CA15-3: 11.5 U/mL（normal <25 U/mL） CA19-9: 29 U/mL（normal <37 U/mL）	Rectosigmoid colon	Estrogen therapy for 6 months +ROC for rupture of ovarian endometriotic cyst 17 years ago	EC	BSO+PRR+AE+CT	No	Paclitaxel and Carboplatin	Metastasis of 6 out of 8 LNs	A tumor located at the rectosigmoidal region firmly adherent to the uterus, suggestive of endometriosis	NF	NF	ND	ND	[26]
Healy KA,2010	51	Painless gross hematuria and hydroureteronephrosis	ND	Native left mid-ureter	TH + BSO 14 years ago for menorrhagia and postoperative use of ERT	EC	Open native left nephroureterectomy+ Temporary diverting colostomy+ Intraoperative sacrifice of the transplant+ renal vein with a saphenous vein bypass+CT	No	Paclitaxel and Carboplatin	None	the location of the tumor below the transplanted kidney and significant adhesions from prior pelvic surgeries made exposure rather difficult. Access to the left native ureter also required mobilization of the left transplant kidney. The large mass-like lesion was easily identifiable and, on its lateral aspect, adherent to the renal vein of the transplant kidney. With the assistance of the vascula…	NF	NF	ND	ND	[20]
Koichi.FUjiu,2010	65	Nodule on the surface of the liver	Noraml CEA, CA199 and AFP;CA125:48 U/ml	Diaphragmatic endometriosis	RSO for right ovarian endometrial cyst 22 years ago;TH for myoma 12 years ago	CCC	Partial resection of diaphragm and liver	No	None	ND	A tumor originating from the diaphragm and invading the liver	NF	NF	NM	ND	[18]
Mabrouk et al,2011	36	Abdominal discomfort	CA-125 significantly increased CA19.9 significantly increased	Rectovaginal septum	None	CCC +EC	RH+pelvic and para-aortic LND+AE+PRR+OE+CT	Yes	1 cycle of paclitaxel and Carboplatin 2 cycles of Cisplatin	None	A 8-cm rectovaginal mass invading the parietal peritoneum of the Douglas pouch, with an irregular cauliflower surface, marked superficial vascularisation and poor cleavage planes with the ovaries, the posterior isthmic wall and the rectum	NF	Mild ascitic fluid	NR after 2 months	ND	[33]
Verma et al,2013	49	Sudden onset abdominal pain	ND	Caecal wall	TH+BSO for endometriosis 13 years ago and ERT	EC	radical right hemicolectomy+CT	No	Paclitaxel and Carboplatin	Lymph node metastasis present (1/29 regional lymph nodes showed metastatic adenocarcinoma	A ileocaecal mass suspicious of malignancy	NF	NF	ND	ND	[30]
Tarumi et al,2015	45	Frequent urination and miction pain	CA-125: 46.6 U/ml	Bladder	LOC for varian endometriotic cyst 15 years ago and myomectomy for myoma 9 years ago	EC	TH+partial bladder resetion+USP+CT	Yes	Six cycles of docetaxel and carboplatin	None	A solid mass in the vesico-uterine pouch. The r-ASRM score was 36, moderate, and the ENZIAN score was FB (deep infiltration of the bladder)	NF	NF	NR after 10 months	ND	[31]
García-Marín JA,2015	57	Rectorrhagia	ND	Rectosigmoid colon	TH+BSO for endometriosis 12 years ago	EC	RR+Quirke grade 2 mesorectal excision+CT	No	Six cycles of paclitaxel, doxorubicin, and cisplatin.	Metastasis to the inferior mesenteric lymph nodes	A neoplasm in the upper third of the rectum with multiple adhesions and inferior mesenteric adenopathy	NF	NF	ND	ND	[32]
Makihara N et al., 2015	25	Lower abdominal bloating and frequent urination	CA125 ：469 IU/mL (normal <40)；CEA: 0.4 ng/mL (normal <5);CA199: 10.0 IU/mL (normal <37)	Serosa of the small intestine wall	None	EC	Resection of the 10-cm-long ileum, including the tumor+ functional end-to-end anastomosis	Yes	None	None	Bloody ascites, a soft, rubbery 90-mm tumor covering the greater omentum, with adhesions to the left side of the bladder fundus and the sigmoid colon	NF	Bloody ascites was observed on incision of the abdomen.	NR after 10 months	ND	[34]
Kilzieh R,2016	47	Progressive abdominal pain	laboratory tests did not show any remarkable abnormality	Rectovaginal septum and colonic wall	TH+BSO due to endometriosis 13 years ago	Low-grade ESS	Exploratory laparotomy: resection of masses including sigmoidectomy+OE+ complete peritonectomy	No	External-beam RT + vaginal brachytherapy 64.8 Gy; hormonal therapy: letrozole 2.5 mg daily	ND	Supravesical mass attached to rectum, sigma, and pelvic wall;multiple peritoneal lesions up to 2cm;an isolated nodule located in the paracolic meso	Multiple peritoneal spreading	NF	NR after 24 months	ND	[24]
Pontrelli G,2016	58	Recurrent vaginal bleeding in menopause	ND	Vaginal endometriosis	1994: laparoscopy for pelvic pain 1996: TH for uterine myomas with mild endometriosis 2000: BSO+AE+ laparotomic left ureterocystoneostomy for severe endometriosis involving the ureter,followed by HRT for 5 years	Adenosarcoma with sarcomatous overgrowth	Total colpectomy, parametrectomy, and partial cystectomy	No	Progestin therapy	ND	Severe adhesions-“frozen pelvis syndrome”	NF	NF	NM	ND	[43]
Palla et al,2017	75	Abdominal pain and rectorrhagia	ND	Rectosigmoid colon	None	EC	Sigmoidectomy+end-to-end anastomosis	Yes	None	None	ND	NF	NF	NR after 6 months	ND	[40]
Hemedez C.A.T., 2018	58	Recto-vaginal pain and severe constipation	ND	Rectosigmoid colon	RoboticTH+BSO for endometrial carcinoma four years ago+ cholecystectomy in 1995	CS	low anterior resection with colorectal anastomosis	No	ND		a 5.5 cm colonic mass in the wall of the bowel involving the submucosa and extending to the pericolic fat. No mucosal involvement was noted	NF	NF	NM	Subsequent methylation testing revealed MLH1 hypermethylation	[21]
Okimura H,2018	59	Mild right hypochondriac pain	CEA & CA19-9 normal; CA-125 32.6 U/mL	Diaphragmatic endometriosis	TH for lleiomyoma and adenomyosis 12 years ago	EC	Laparoscopic BSO+OE+partial resection of diaphragm and liver	No	Paclitaxel + carboplatin	ND	A tumor 2.4×1.6 cm located mainly in the diaphragm,protruding to the surface of the liver	NF	NF	NR after 6 months	ND	[37]
Abaid LN, 2018	63	Left inguinal mass, initially suspected as an inguinal hernia	CA-125: 470 U/mL	Pelvic side wall and left inguinal region	None	CCC	Exploratory laparotomy+RH+BSO+OE+ pelvic and inguinal LND+Radical tumor debulking +RT+CT	No	Paclitaxel and Carboplatin	5 pelvic lymph nodes positive	A 12 × 10 cm cystic and solid left inguinal mass was identified, which extended through the femoral canal into the abdominal cavity. The entire neoplasm was retroperitoneal, with visible, gross tumor at the distal iliac vessels and in the medial left inguinal space	NF	NF	ND	MSI stable, ruling out Lynch syndrome	[9]
Kondo et al,2018	52	Vaginal bleeding	CA-125: 16.9 U/mL at first time, 45 U/mL at the second time	Vaginal endometriosis	RSO for endometrtiosis 16 years ago TH+LSO for endometriosis 8 years ago and postoperative ERT	Initial pathology: EC; Recurrence: CCC	Initial treatment: CT instead of surgery; Recurrence: Surgical excision with upper vaginectomy, tumor resected without invasion of the bladder, rectum, or small bowel.	No	Paclitaxel and Carboplatin	ND	A 50 mm × 50 mm vaginal tumor that extended to the left pelvic side wall	NF	NF	RE after 11 years Follow-up time not specified after recurrence.	ND	[27]
Li et al,2018	55	Abdominal pain and rectorrhagia	ND	Rectosigmoid colon	BOC for bilateral chocolate cysts 25 years ago	HGSC	TH+BSO+RR+pelvic LND+CT	No	Paclitaxel and Carboplatin Post-recurrence treatment: surgery after two cycles of chemotherapy	Metastasis of 8 out of 30LNs	A 3.5-cm ulcerated mass was identified above the peritoneal reflection with multiple adhesions to the uterine wall apparent adhesions in the pelvic cavity	Enlarged pelvic lymph nodes	NF	RE after 22months At the 22-month follow-up, the patient reported difficulty in defecation. Imaging and colonoscopy showed local recurrence in the lower rectum.	ND	[31]
Song L,2019	63	Abdominal bloating	CA-125: 258.32 U/ml, CEA and CA19-9 is normal	Rectosigmoid colon	None	HGSC	RH+BSO+LND+AE+ OE+PRR+CT	No	Paclitaxel and Carboplatin	None	A smooth solid cystic mass of 12 cm in diameter in the anterior rectal wall in the pelvis and partially adhered to the left peritoneum.	NF	1,000 ml of light bloody fluid was found in the pelvic cavity	NR after 12 months	ND	[48]
Yang et al,2019	57	Vaginal bleeding	CA-125: 207.5 U/mL CA19-9: 59.9 U/mL（normal <37U/mL） HE4: 206.9 U/mL（normal <140 U/mL） CEA and AFP is normal	Rectovaginal septum	Caesarean section and myomectomy >20 years ago	EC	RH+BSO+pelvic LND+PRR+ pelvic peritonectomy+ OE+AE+CT	No	Paclitaxel and Carboplatin	None	A 5.0-cm solid mass was identified in the recto-uterine pouch that closely adhered to the rectum and another 3.5-cm cystic mass on the upper rectovaginal septum	NF	NF	NR after 12 months	ND	[54]
Eurich KE,2019,case 1	58	Hematochezia	CA-125, AFP, CEA, HCG is normal, CA19-9 is increadsed	Vaginal endometriosis	TH+BSO 9 years ago for bilateral ovarian masses; pathology showed benign endometriosis-associated cystadenofibromas	EC	Ultrasound-guided biopsy+ Attempted surgical debulking aborted due to unresectability+ Vaginal tumor excision and right pelvic sidewall biopsy+RT+CT+Bevacizumab+HRT:Alternating megestrol acetate and tamoxifen	No	Paclitaxel + Carboplatin+Bevacizumab	None	The mass was felt to be unresectable with extension to the pelvic sidewall and involvement of the bladder, rectosigmoid, and rectum	YES	NF	After multiple treatments postoperatively, the disease progressed. The patient eventually received bevacizumab treatment, which stabilized the condition. There was no mention of a specific time or site of recurrence.	Normal expression of mismatch repair proteins	[16]
Eurich KE,2019,case 2	58	Low back discomfort	ND	Left pelvic sidewall mass causing left ureteral obstruction	TH+BSO for abnormal uterine bleeding 19 years ago and postoperative ERT ; pathology showed benign endometriosis	EC	Resection of left pelvic sidewall mass+Left radical pelvic dissection+pelvic and Para-aortic LND+QM+Left distal ureterectomy and ureteral neocystostomy+RT+HRT: Alternating megestrol acetate and tamoxifen	No	First time:54 Gy radiation Post-recurrence treatment: Alternating megestrol acetate and tamoxifen	None	A 5.1 cm mass on the left pelvic sidewall with no evidence of metastasis	NF	NF	RE:Follow-up revealed a new pelvic mass, which regressed with hormonal therapy	Normal expression of mismatch repair proteins	[16]
Daiken Osaku,2019	52	Backache	CA125, CA19-9 normal; NCC-ST-439 elevated (4.5 U/mL)	Ureteral endometriosis	None	EC	Diagnostic laparotomy :BSO+ biopsy; Preoperative adjuvant chemical:3 cycles of TC(first line)+4 cycles of Doxorubicin+ Cisplatin(second line); Interval debulking: resection of tumor + 5 cm left ureter + ureterectomy +TH + left pelvic lymphadenectomy LND + OE	No	Preoperative adjuvant chemotherapy: 3 cycles Paclitaxel+Carboplatin followed by 4 cycles Doxorubicin for uncontrolled tumor+ Cisplatin ;Postoperative chemical treatment of Doxorubicin+Cisplatin	None	A tumor adjacent to left iliac vessels,left ureter, sigmoid colon and uterus	NF	NF	NR after 10 months	ND	[38]
Kumiko Seki, 2020	38	Endometrial polyp and uterine fibroids	ND	Douglas pouch	Oral MPA and metformin daily for fertility-sparing treatment for FIGO Stage I Aendometrial cancer	EC	TH+BSO+PRR+ retroperitoneal lymphadenectomy	No	Paclitaxel + carboplatin	None	Neither peritoneal dissemination nor pelvic endometriosis were identified at laparotomy	NF	NF	NR after 12 months	ND	[45]
Ota et a,2020	48	Pelvic pain and mass	CA19-9: 81 U/mL（normal <37.0 U/mL） CA-125: 45 U/mL (normal <35.0 U/mL）	Uterosacral ligament	BSO 6 years ago,pathologyshowed an atypical proliferative endometrioid tumor (borderline malignancy) in the right ovary, and the left ovary had an endometriotic cyst.	EC	RH+OE+pelvic and para-aortic LND	No	Paclitaxel and Carboplatin	None	The tumor in the cul-de-sac was buried and firmly attached to the sigmoid colon	NF	Found when recurrent	NR after 24 months	ND	[39]
Wang,2021	50	Abdominal pain	CA19-9: 112 U/mL（normal＜35 U/mL） CA-125, CEA and AFP is normal	Hepatic endometriosis	TH+BSO 6 years ago for endometrial atypical hyperplasia and CS 12 years ago	EC	right hepatectomy with infltrating diaphragm resection+CT	No	Doxorubicin and cisplatin	None	A large complicated mass in segment VII and multiple nodules on the diaphragm, ranging from 1 to 3 cm in diameter	NF	NF	treatment is ongoing	ND	[51]
Kim et al,2021	40	Vaginal bleeding	ND	Vagina, anterior uterine wall, and rectovaginal septum	None	EC	RH+PVR+RR+HRT（Dienogest）	Yes	Dienogest only	None	A 5 × 4 × 4 and 4 × 3 × 3 cm globular mass on the anterior uterine wall and a 3 × 3 × 2 cm globular mass on the rectovaginal septum; all of which were filled with chocolate-colored fluid and cheezy like materials.	NF	NF	NR after 8 months	ND	[25]
Matsuki M et al, 2021	55	Asymptomatic right pleural effusion on routine chest radiography	CA125 40 U/mL	Diaphragmatic endometriosis	TH+BSO for high-grade cervical intraepithelial neoplasia, uterine myoma, and bilateral ovarian endometriosis 5 years ago	CCC	Open abdominal combined resection of the mass and part of the diaphragm+ repair with Gore-tex mesh	No	Paclitaxel and Carboplatin	ND	Endometriosis implants on pelvic peritoneum;the tumor was adhered to the liver	NF	NF	NR after 15 months	ND	[35]
Chen M,2022 case 1	39	Dysmenorrhea	CA-125: 151.7 U/mL HE4: 104.00 pmol/L	Uterosacral ligament	Open myomectomy in 1996 CS in 2016	HGSC	RH+BAR+PRR +pelvic and para-aortic LND+OE+CT	Yes	Paclitaxel and Carboplatin	None	The mass was in the left uterosacral ligament, with a diameter of 4 cm, tightly adhered to the posterior wall of the uterus and rectum	NF	NF	NR after ＞29 months	BRACA1(+)、HRD(-)	[11]
Chen M,2022 case 2	52	Vaginal bleeding	CA-125: 78.9 U/mL. HE4: 133.90 pmol/L	Uterosacral ligament	RSO for endometriosis in 2011	HGSC	right segmental resection of the ureter with bladder implantation+PRR+ right uterosacral ligament mass dissection and RH+LSO+CT	Yes	Paclitaxel + Carboplatin+Bevacizumab	None	A cystic and solid mass of approximately 6 × 5 × 5 cm was located in the right uterosacral ligament and adhered tightly to the rectum ; Dilatation of the upper segment of the right ureter ;The lower ureter was narrow and surrounded by a tumor.	NF	NF	NR after 24 months	HRD(-)	[11]
Li et al,2022	49	Lower abdominal pain and diarrhea	CA-125: 200.5 U/mL（normal <35.0 mL）	Douglas pouch	RSO+myomectomy for right ovarian endometriosis cyst and uterine fibroid and postoperative 5 cycles of GnRH	EC	RH+LSO+pelvic and para-aorticLND+RR+OE+ AE+CT	No	Paclitaxel and Carboplatin	None	ND	NF	NF	NR after 10 months	MSH2, MSH6 mutations, PTEN, KRAS, NF1, KMT2C mutations, and high microsatellite instability	[30]
Chen P,2022	49	Severe left lower abdominal pain	CA153: 36.9 U/mL（normal <31.3 U/mL）	Left iliac fossa	History of multiple uterine leiomyoma for 10 years, treated with analgesics and anti-inflammatory drugs	EC	multiple biopsies+RH+BSO+RT+CT	No	Paclitaxel and cisplatin	None	1) an enlarged uterus with an irregular surface; 2) a smooth right ovary with a cyst of 40 mm × 50 mm and a slightly enlarged left ovary; 3) a tumor mass (50 mm × 30 mm) in the left iliac fossa near the sigmoid colon in a hard texture; additionally, the tumor was irregular and fixed in a position tightly adhered to the left iliac fossa, the left ureteral serosa, the sigmoid mesangium, the posteri…	NF	Mild ascitic fluid	NR after 10 months	ND	[12]
Liang,2022	31	Changes in bowel habits and mild dysmenorrhea		Rectal endometriosis	None	EC	TH+BSO+PRR	No	None	None	ND	NF	NF	ND	ND	[32]
Cucinella G,2022	52	Retroperitoneal pararectal right mass found incidentally during a regular gynecological check-up	CA-125, CA19-9, CA15-3 and CEA were negative	Deep lateral pelvic endometriosis	Laparoscopic myomectomy 11 years ago	SCC	Laparoscopic laterally extended endopelvic resection (L-LEER) with pelvic neurolysisneuronavigation (LANN) + PRR	No	Paclitaxel and Carboplatin	ND	A retroperitoneal mass adherent to rectum, vaginal wall, and pelvic sidewall	NF	NF	NR after 6 months	ND	[13]
Yanagita T,2023	59	Bloody stools and abdominal pain	CA19-9 elevated (84.9 U/mL)	Rectal endometriosis	TH for uterine fibroids at age 48	Mixed HGSC (80%) + LCNEC (20%)	PRR+ D3 LND	Yes	First line: Carboplatin + etoposide, followed by FOLFOX + bevacizumab Second line: platinum	ND	No distant metastasis	NF	NF	bone, liver metastases and pleural carcinomatosis 2 months later and died six months after diagnosis	ND	[53]
KE ZHAO ,2024(case 1)	49	Pelvic mass	CA-125: 247.300 U/mL（normal <35 U/mL), CA19-9: 0.64 U/mL（normal <30U/mL), CEA: 1.895 ng/mL（normal <5 ng/mL）, AFP: 3.99 ng/mL（normal <7 ng/mL）	Rectosigmoid colon	None	EC	RH+BSO+RR+CT	No	Paclitaxel and Carboplatin	None	a 4.5x3.7‑cm hard mass involving the rectum and adherent to the posterior myometrium of the uterus was found	NF	NF	NR after 27 months	BRCA1 (c.329dup), KRAS (c.35G>T), PIK3CA (c.3140A>G), PTEN (c.750_751del) mutations, MSI-high	[55]
KE ZHAO ,2024(case 2)	38	Hematochezia	CA19-9: 49.33 U/mL（normal <30 U/mL） CEA: 1.520 ng/mL（normal <5 ng/mL）	Rectosigmoid colon	None	EC	RR+pelvic and para-aortic LND	Yes	None	Metastasis of 5 out of 22 LNs	a segment of the large bowel measuring 15 cm in length and a 1.7x1.5‑cm ulcerated fleshy mass with greyish, solid and friable cut surface	NF	NF	NR after 3 months	ND	[55]
Zhou et al，2024	44	Symptoms of intestinal obstruction	CA-125: 183.4 U/ml, CA-199: 66.7 U/ml	Left ureter and rectal wall	LOC due to ovarian endometriotic cysts 7 years ago and laparoscopic separating surgery due to infertility 4 years ago	CCC +EC	Robot-assisted laparoscopic subtotal hysterectomy+BSO+deep endometriosis lesion resection and bilateral ureteral stent placement	No	Paclitaxel and Carboplatin	Pelvic and para- aorta LND (+)	3 cm hard lesion with unclear boundaries, chocolate cyst-like lesion, thickened left ureter and rectal wall	NF	NF	NR after 18 months	ND	[56]
Elsaadany S, 2024	69	Left-sided abdominal pain and altered bowel habits marked by increased frequency of loose stools	CA125 levels were within normal limits	Rectosigmoid colon	TH + BSO at 30 years ago for ovarian endometriosis +HRT for over 13 montns	EC	Open laparotomy: sigmoid colectomy+AE+small bowel resection and Boari flap reconstruction due to extensive endometriosis affecting the right kidney	No	Paclitaxel and Carboplatin	ND	ND	NF	NF	NR after 36 months	ND	[15]
Peerenboom R,2024	49	Diffuse lower abdominal pain	Normal CA-125	Gastric endometriosis	TH+BSO for pelvic and thoracic endometriosis 15 years ago	CS	Exploratory laparotomy and subtotal gastrectomy with end-to-side retrocolic Roux-en-Y gastrojejunostomy+LND	No	Carboplatin and paclitaxel initiated after 4-month recurrence	None	ND	NF	NF	RE 4 months leter: peritoneal implants + ascites + diffuse osseous metastatic disease	ND	[42]
Meghana Singh et al,2024	50	Vaginal bleeding	ND	Bladder	None	CCC	Robotic-assisted laparoscopic radical cystectomy with ileal conduit creation, anterior vaginectomy, bilateral extended lymphadenectomy, total urethrectomy, transureteroureterostomy, TH+BSO	No	Paclitaxel , Carboplatin and pembrolizumab	7 of the 22 lymph nodes were positive (pN2)	ND	NF	NF	NR after 6 months	Genetic analysis identified mutations in KRAS, PIK3CA, ARID1A, SDHA, KMT2C, DDX11, BRCA1, and CHEK2	[47]
Anne Stoklosa,2025	70	Pelvic mass and abdominal pain and rectorrhagia	CA-125: 17 U/mL, HE4: 122 pmol/L	Rectosigmoid colon	Partial colectomy for diverticulitis+AE+Cholecystectomy	EC	RH+BSO+PRR+End colostomy	No	None	None	ND	NF	NF	NR after 11 months	ND	[49]
Goda T et al,2025	44	Elevated levels of CEA and CA125	CEA : 41.5 ng/ml, CA125 : 146 U/ml	Douglas pouch	Oral contraceptive use due to pelvic endometriosis for years	HGSC	TH+BSO+PVR+PRR+ left ureterectomy+OE+colostomyl+ RT	No	Cisplatin and 5-fluorouraci	ND	Considerable amounts of cancer tissue were retained, especially in the left pelvic wall	NF	NF	NR after 24 months	ND	[19]
RH: Radical hysterectomy; BSO: Bilateral salpingo-oophorectomy; LSO: Left salpingo-oophorectomy; RSO: Right salpingo-oophorectomy; OE: Omentectomy; AE: Appendectomy; LND: Lymph Node Dissection; PRR: Partial Rectal Resection;RT:Radical therapy;CT: Chemical therapy;TH: Total hysterectomy;PVR：Partial vagina resection；NR: Not recurrent: RE: Recurrent; LC: Laparoscopic Cystectomy;GnRH -a: Gonadotropin…
